# Supplementary material for: Clinical Outcomes of ICSI Using Advanced Quantitative Phase Microscopy
Source: Bioengineering (Basel). 2026 Jan 28;13(2):156. doi: 10.3390/bioengineering13020156 (PMC12938375; doi:10.3390/bioengineering13020156)
Supplement: Supplementary file 1 [file bioengineering-13-00156-s001.zip]

Archive with 1 entries (1 files):
- bioengineering-4032499-supplementary.mp4
